# Supplementary material for: When UDG and hAPE1 Meet Cyclopurines. How (5′R) and (5′S) 5′,8-Cyclo-2′-deoxyadenosine and 5′,8-Cyclo-2′-deoxyguanosine Affect UDG and hAPE1 Activity?
Source: Molecules. 2021 Aug 26;26(17):5177. doi: 10.3390/molecules26175177 (PMC8434022; doi:10.3390/molecules26175177)
Supplement: Supplementary file 1 [file molecules-26-05177-s001.zip]

Archive with 1 entries (1 files):
- molecules-1324002-supplementary.pdf
